# Supplementary material for: DNA methylation mediates the effect of maternal cognitive appraisal of a disaster in pregnancy on the child’s C-peptide secretion in adolescence: Project Ice Storm
Source: PLoS One. 2018 Feb 5;13(2):e0192199. doi: 10.1371/journal.pone.0192199 (PMC5798828; doi:10.1371/journal.pone.0192199)
Supplement: S1 Table — (XLSX) [file pone.0192199.s003.xlsx]

## Sheet: Sheet1
S1 Table. Raw data concerning objective hardship, cognitive appraisal, life events, GHQ scores, SES and C-peptide secretion.
Subject	Objective hardship	Cognitive appraisal (5 levels)	Cognitive appraisal (negative vs. neutral/positive)	LES pregancy	LES at age 13	GHQ pregancy	GHQ at age 13	SES	C-peptide
1	7	4	1	2	2	0.43	0	29	0.34
2	6	4	1	6	3	0	0	15	0.25
3	11	2	0	2	1	0.43	0	36	0.27
4	11	4	1	7	3	0.14	0	22	0.39
5	13	2	0	10	4	0.86	0.71	36	0.68
6	13	2	0	1	1	0.14	0	22	0.21
7	9	2	0	5		0.43		29	0.48
8	12	4	1	4	3	0	0	40	0.35
9	9	4	1	11	2	0.14	0.29	15	-0.17
10	11	4	1	12	9	0.29	0.71	40	0.22
11	15	4	1	3	9	0	0	26	0.62
12	8	4	1	2	2	0.14	0	22	1.93
13	6	4	1	6	1	0	0.43	22	-2.47
14	8	2	0	5	0	0	0	18	0.34
15	11	4	1	8	2	0.86	0	40	-0.96
16	21	3	1	6	6	0.71	0	36	1.08
17	6	5	1	5	3	0	0.29	40	0.62
18	5	4	1	4	5	0.57	0	44	0.49
19	18	4	1	4	3	0	0	11	0.44
20	17	2	0	3	2	0	0.71	22	0.4
21	19	2	0	11	7	0.14	0	37	0.74
22	13	3	1	8	5	0	0	22	0.39
23	6	4	1	9	4	0.43	0.14	29	0.39
24	11	3	1	2	4	0.29	0	29	0.55
25	10	4	1	6	3	0.43	0	22	0.59
26	9	4	1	4	2	0	0	11	1.43
27	9	2	0	6	5	0.43	0.29	22	0.43
28	8	3	1	5	0	0.29	0	22	0.26
29	18	2	0	8	6	0.29	0.29	65	0.88
30	13	4	1	6	2	0	0.14	22	4.33
