# Supplementary material for: DNA methylation mediates the effect of maternal cognitive appraisal of a disaster in pregnancy on the child’s C-peptide secretion in adolescence: Project Ice Storm
Source: PLoS One. 2018 Feb 5;13(2):e0192199. doi: 10.1371/journal.pone.0192199 (PMC5798828; doi:10.1371/journal.pone.0192199)
Supplement: S2 Table — (XLSX) [file pone.0192199.s004.xlsx]

## Sheet: 75 CpGs
S2 Table. CpGs associated with objective hardship were selected from the type 1 and 2 diabetes mellitus pathway (The overlapping CpGs were highlighted in bold).
Type 1 DM_Objective hardship	64 CpGs corresponding to 19 genes
	BCL2	cg08223235
	CD247	cg14278300	cg09473725	cg09032544	cg07786657	cg13210595	cg03727968
	CD28	cg24336674
	CD3D	cg03074244	cg07728874	cg24841244	cg25643644
	CD3E	cg06164961	cg24612198
	CD3G	cg15880738
	CD3D; CD3G	cg13750061	cg03254928	cg05160234	cg07545925
	FASLG	cg10161121	cg06983746	cg00071250
	HLA-DMB	cg01374870	cg10453850	cg13524037
	HLA-DOB	cg27246453
	HLA-E	cg09569347	cg17615629	cg13036546	cg27486585	cg21366673	cg05201185	cg20105257	cg19109457	cg16535080
	IL1RAP	cg16588163
	IRF1	cg15375424
	LTA	cg17709873	cg16280132	cg26348243	cg09736959	cg24216966	cg01157951	cg21999229	cg14597739	cg16219283	cg13815684	cg10476003	cg09621572	cg17169196	cg02402436	cg14441276	cg11586857	cg14437551	cg00501919
	MAP3K14	cg16826777
	MAPK10	cg05093818
	MAPK14	cg20559215
	NFKBIA	cg00689225	cg16518861
	SOCS1	cg03014241
	TNFRSF1B	cg22677556	cg05599723	cg15526535
Type 2 DM_Objective hardship	19 CpGs corresponding to 12 genes
	ACSL6	cg14841483
	CD36	cg14479884
	MAP3K14	cg16826777
	MAPK10	cg05093818
	NFKBIA	cg16518861	cg00689225
	PIK3CD	cg01320698	cg07970040	cg07499142
	PIK3R2	cg11953794	cg04610450
	PRKAG2	cg22528270
	PRKCH	cg14001486	cg17306848
	PRKCZ	cg02481000
	SOCS1	cg03014241
	TNFRSF1B	cg05599723	cg15526535	cg22677556
