# Supplementary material for: DNA methylation mediates the effect of maternal cognitive appraisal of a disaster in pregnancy on the child’s C-peptide secretion in adolescence: Project Ice Storm
Source: PLoS One. 2018 Feb 5;13(2):e0192199. doi: 10.1371/journal.pone.0192199 (PMC5798828; doi:10.1371/journal.pone.0192199)
Supplement: S3 Table — (XLSX) [file pone.0192199.s005.xlsx]

## Sheet: 75CpGs location
S3 Table. Locations of 75 CpGs associated with objective hardship.
TargetID	GENOME_BUILD	CHR	MAPINFO	UCSC_REFGENE_NAME	UCSC_REFGENE_ACCESSION	UCSC_REFGENE_GROUP
cg00071250	37	1	172628263	FASLG;FASLG	NM_000639;NM_000639	1stExon;5'UTR
cg00501919	37	6	31540750	LTA;LTA	NM_000595;NM_001159740	Body;Body
cg00689225	37	14	35871954	NFKBIA	NM_020529	Body
cg01157951	37	6	31540399	LTA;LTA	NM_001159740;NM_000595	5'UTR;5'UTR
cg01320698	37	1	9788517	PIK3CD	NM_005026	3'UTR
cg01374870	37	6	32905127	HLA-DMB	NM_002118	Body
cg02402436	37	6	31540051	LTA;LTA;LTA	NM_000595;NM_001159740;NM_001159740	TSS200;1stExon;5'UTR
cg02481000	37	1	2082349	PRKCZ;PRKCZ;PRKCZ	NM_001033581;NM_001033582;NM_002744	Body;Body;Body
cg03014241	37	16	11348611	SOCS1	NM_003745	3'UTR
cg03074244	37	11	118213414	CD3D;CD3D;CD3D;CD3D	NM_001040651;NM_000732;NM_001040651;NM_000732	5'UTR;5'UTR;1stExon;1stExon
cg03254928	37	11	118214810	CD3G;CD3D;CD3D	NM_000073;NM_000732;NM_001040651	TSS1500;TSS1500;TSS1500
cg03727968	37	1	167451830	CD247;CD247	NM_198053;NM_000734	Body;Body
cg04610450	37	19	18280601	PIK3R2	NM_005027	3'UTR
cg05093818	37	4	87282697	MAPK10;MAPK10;MAPK10	NM_138982;NM_138980;NM_002753	TSS1500;TSS1500;5'UTR
cg05160234	37	11	118214762	CD3G;CD3D;CD3D	NM_000073;NM_000732;NM_001040651	TSS1500;TSS1500;TSS1500
cg05201185	37	6	30459139	HLA-E	NM_005516	Body
cg05599723	37	1	12241073	TNFRSF1B	NM_001066	Body
cg06164961	37	11	118175675	CD3E	NM_000733	Body
cg06983746	37	1	172628065	FASLG	NM_000639	TSS200
cg07499142	37	1	9788715	PIK3CD	NM_005026	3'UTR
cg07545925	37	11	118214927	CD3G;CD3D;CD3D	NM_000073;NM_000732;NM_001040651	TSS200;TSS1500;TSS1500
cg07728874	37	11	118213272	CD3D;CD3D	NM_001040651;NM_000732	1stExon;1stExon
cg07786657	37	1	167487633	CD247;CD247	NM_198053;NM_000734	Body;Body
cg07970040	37	1	9789165	CLSTN1;PIK3CD;CLSTN1	NM_014944;NM_005026;NM_001009566	3'UTR;3'UTR;3'UTR
cg08223235	37	18	60903834	BCL2	NM_000633	Body
cg09032544	37	1	167487295	CD247;CD247	NM_198053;NM_000734	Body;Body
cg09473725	37	1	167485873	CD247;CD247	NM_198053;NM_000734	Body;Body
cg09569347	37	6	30460548	HLA-E	NM_005516	3'UTR
cg09621572	37	6	31539973	LTA;LTA;LTA	NM_000595;NM_001159740;NM_001159740	TSS200;1stExon;5'UTR
cg09736959	37	6	31540114	LTA;LTA;LTA	NM_000595;NM_001159740;NM_000595	1stExon;5'UTR;5'UTR
cg10161121	37	1	172628020	FASLG	NM_000639	TSS200
cg10453850	37	6	32905320	HLA-DMB	NM_002118	Body
cg10476003	37	6	31540169	LTA;LTA;LTA	NM_000595;NM_001159740;NM_000595	1stExon;5'UTR;5'UTR
cg11586857	37	6	31540136	LTA;LTA;LTA	NM_000595;NM_001159740;NM_000595	1stExon;5'UTR;5'UTR
cg11953794	37	19	18280669	PIK3R2	NM_005027	3'UTR
cg13036546	37	6	30460576	HLA-E	NM_005516	3'UTR
cg13210595	37	1	167471264	CD247;CD247	NM_198053;NM_000734	Body;Body
cg13524037	37	6	32904074	HLA-DMB	NM_002118	Body
cg13750061	37	11	118214845	CD3G;CD3D;CD3D	NM_000073;NM_000732;NM_001040651	TSS1500;TSS1500;TSS1500
cg13815684	37	6	31540440	LTA;LTA	NM_001159740;NM_000595	5'UTR;5'UTR
cg14001486	37	14	61801201	PRKCH	NM_006255	Body
cg14278300	37	1	167486978	CD247;CD247	NM_198053;NM_000734	Body;Body
cg14437551	37	6	31539986	LTA;LTA;LTA	NM_000595;NM_001159740;NM_001159740	TSS200;1stExon;5'UTR
cg14441276	37	6	31539735	LTA;LTA	NM_000595;NM_001159740	TSS1500;TSS200
cg14479884	37	7	80267943	CD36;CD36;CD36;CD36;CD36	NM_001001548;NM_000072;NM_001001547;NM_001001548;NM_000072	5'UTR;1stExon;5'UTR;1stExon;5'UTR
cg14597739	37	6	31539998	LTA;LTA;LTA	NM_000595;NM_001159740;NM_001159740	TSS200;1stExon;5'UTR
cg14841483	37	5	131310671	ACSL6;ACSL6	NM_001009185;NM_015256	Body;Body
cg15375424	37	5	131823451	IRF1	NM_002198	Body
cg15526535	37	1	12238546	TNFRSF1B	NM_001066	Body
cg15880738	37	11	118215112	CD3G;CD3G	NM_000073;NM_000073	5'UTR;1stExon
cg16219283	37	6	31540002	LTA;LTA;LTA	NM_000595;NM_001159740;NM_001159740	TSS200;1stExon;5'UTR
cg16280132	37	6	31540459	LTA;LTA	NM_001159740;NM_000595	5'UTR;5'UTR
cg16518861	37	14	35871715	NFKBIA	NM_020529	Body
cg16535080	37	6	30460600	HLA-E	NM_005516	3'UTR
cg16588163	37	3	190251464	IL1RAP;IL1RAP;IL1RAP;IL1RAP;IL1RAP;IL1RAP	NM_001167929;NM_001167931;NM_001167930;NM_001167928;NM_134470;NM_002182	5'UTR;5'UTR;5'UTR;5'UTR;5'UTR;5'UTR
cg16826777	37	17	43376882	MAP3K14	NM_003954	5'UTR
cg17169196	37	6	31540026	LTA;LTA;LTA	NM_000595;NM_001159740;NM_001159740	TSS200;1stExon;5'UTR
cg17306848	37	14	61793064	PRKCH	NM_006255	Body
cg17615629	37	6	30459867	HLA-E	NM_005516	Body
cg17709873	37	6	31540456	LTA;LTA	NM_001159740;NM_000595	5'UTR;5'UTR
cg19109457	37	6	30460484	HLA-E	NM_005516	3'UTR
cg20105257	37	6	30460244	HLA-E	NM_005516	Body
cg20559215	37	6	36076933	MAPK14;MAPK14;MAPK14	NM_001315;NM_139014;NM_139012	3'UTR;3'UTR;3'UTR
cg21366673	37	6	30459512	HLA-E	NM_005516	Body
cg21999229	37	6	31540014	LTA;LTA;LTA	NM_000595;NM_001159740;NM_001159740	TSS200;1stExon;5'UTR
cg22528270	37	7	151505116	PRKAG2;PRKAG2	NM_001040633;NM_016203	5'UTR;Body
cg22677556	37	1	12238390	TNFRSF1B	NM_001066	Body
cg24216966	37	6	31540121	LTA;LTA;LTA	NM_000595;NM_001159740;NM_000595	1stExon;5'UTR;5'UTR
cg24336674	37	2	204602302	CD28	NM_006139	3'UTR
cg24612198	37	11	118175631	CD3E	NM_000733	5'UTR
cg24841244	37	11	118213330	CD3D;CD3D;CD3D;CD3D	NM_001040651;NM_000732;NM_001040651;NM_000732	5'UTR;5'UTR;1stExon;1stExon
cg25643644	37	11	118210017	CD3D;CD3D	NM_000732;NM_001040651	Body;Body
cg26348243	37	6	31540461	LTA;LTA	NM_001159740;NM_000595	5'UTR;5'UTR
cg27246453	37	6	32783881	HLA-DOB	NM_002120	Body
cg27486585	37	6	30459595	HLA-E	NM_005516	Body
