# Supplementary material for: DNA methylation mediates the effect of maternal cognitive appraisal of a disaster in pregnancy on the child’s C-peptide secretion in adolescence: Project Ice Storm
Source: PLoS One. 2018 Feb 5;13(2):e0192199. doi: 10.1371/journal.pone.0192199 (PMC5798828; doi:10.1371/journal.pone.0192199)
Supplement: S4 Table — (XLSX) [file pone.0192199.s006.xlsx]

## Sheet: Diabetes_Conseq
S4 Table. CpGs associated with cognitive appraisal were selected from the type 1 and 2 diabetes mellitus pathway (The overlapping CpGs were highlighted in bold).
Type 1 DM_Cognitive appraisal	84 CpGs corresponding to 28 genes
	CD247	cg03727968	cg07786657	cg09032544	cg09473725	cg13210595	cg14278300
	CD28	cg24336674
	CD3D	cg03074244	cg07728874	cg24841244	cg25643644
	CD3E	cg06164961	cg24612198
	CD3G	cg15880738
	CD3D; CD3G	cg03254928	cg05160234	cg07545925	cg13750061
	FASLG	cg00071250	cg06983746	cg10161121
	HLA-B	cg06422189	cg08245665	cg11187245	cg22731440
	HLA-DMB	cg01374870	cg10411221	cg10453850	cg13524037	cg26964592
	HLA-DQA1	cg02920196	cg03787837	cg22933800
	HLA-DQB1	cg00995368	cg03344051	cg21493951	cg23214071	cg23464743
	HLA-DRB1	cg04601775	cg17316649	cg17376015
	HLA-E	cg05201185	cg09569347	cg13036546	cg16535080	cg17615629	cg20652371	cg21366673	cg27486585
	HLA-G	cg03298800
	IFNGR2	cg08173915	cg22669060
	IL1R1	cg06392753
	IL1RAP	cg16588163
	IRF1	cg15375424
	JAK2	cg02405213
	LTA	cg00501919	cg01157951	cg02402436	cg09621572	cg10476003	cg11586857	cg13815684	cg14437551	cg14441276	cg14597739	cg16219283	cg16280132	cg17169196	cg17709873	cg21999229	cg22318806	cg26348243
	MAP3K14	cg16826777
	MAPK10	cg05093818
	MAPK14	cg20559215
	NFKBIA	cg00689225
	PRF1	cg12433559
	SOCS1	cg03014241
	STAT1	cg00676801
	TNFRSF1A	cg23752651
	TNFRSF1B	cg05599723	cg15526535	cg22677556
Type 2 DM_Cognitive appraisal	29 CpGs corresponding to 19 genes
	ACSBG1	cg13642872
	ACSL3	cg22175006
	ACSL6	cg14841483
	GCK	cg03812172
	MAP3K14	cg16826777
	MAPK10	cg05093818
	NFKBIA	cg00689225
	PIK3CD	cg01320698	cg07499142	cg07970040
	PIK3R2	cg04610450	cg11953794
	PIK3R5	cg25342409
	PIK3R6	cg00409104
	PRKAG1	cg05581469
	PRKAG2	cg16994041	cg22528270
	PRKCH	cg09254210	cg14001486	cg17306848
	PRKCZ	cg00300046	cg02481000	cg10334053
	SLC27A1	cg02707854
	SOCS1	cg03014241
	TNFRSF1A	cg23752651
	TNFRSF1B	cg05599723	cg15526535	cg22677556
