# Supplementary material for: DNA methylation mediates the effect of maternal cognitive appraisal of a disaster in pregnancy on the child’s C-peptide secretion in adolescence: Project Ice Storm
Source: PLoS One. 2018 Feb 5;13(2):e0192199. doi: 10.1371/journal.pone.0192199 (PMC5798828; doi:10.1371/journal.pone.0192199)
Supplement: S5 Table — (XLSX) [file pone.0192199.s007.xlsx]

## Sheet: 105CpGs location
S5 Table. Locations of 105 CpGs associated with cogntive appraisal.
TargetID	CHR	MAPINFO	UCSC_REFGENE_NAME	UCSC_REFGENE_ACCESSION	UCSC_REFGENE_GROUP	UCSC_CPG_ISLANDS_NAME
cg11586857	6	31540136	LTA;LTA;LTA	NM_000595;NM_001159740;NM_000595	1stExon;5'UTR;5'UTR
cg10476003	6	31540169	LTA;LTA;LTA	NM_000595;NM_001159740;NM_000595	1stExon;5'UTR;5'UTR
cg14597739	6	31539998	LTA;LTA;LTA	NM_000595;NM_001159740;NM_001159740	TSS200;1stExon;5'UTR
cg21999229	6	31540014	LTA;LTA;LTA	NM_000595;NM_001159740;NM_001159740	TSS200;1stExon;5'UTR
cg16219283	6	31540002	LTA;LTA;LTA	NM_000595;NM_001159740;NM_001159740	TSS200;1stExon;5'UTR
cg01157951	6	31540399	LTA;LTA	NM_001159740;NM_000595	5'UTR;5'UTR
cg09621572	6	31539973	LTA;LTA;LTA	NM_000595;NM_001159740;NM_001159740	TSS200;1stExon;5'UTR
cg02481000	1	2082349	PRKCZ;PRKCZ;PRKCZ	NM_001033581;NM_001033582;NM_002744	Body;Body;Body	chr1:2082314-2082529	Island
cg22318806	6	31540411	LTA;LTA	NM_001159740;NM_000595	5'UTR;5'UTR
cg13815684	6	31540440	LTA;LTA	NM_001159740;NM_000595	5'UTR;5'UTR
cg17169196	6	31540026	LTA;LTA;LTA	NM_000595;NM_001159740;NM_001159740	TSS200;1stExon;5'UTR
cg09032544	1	167487295	CD247;CD247	NM_198053;NM_000734	Body;Body
cg00071250	1	172628263	FASLG;FASLG	NM_000639;NM_000639	1stExon;5'UTR
cg08245665	6	31324024	HLA-B	NM_005514	Body	chr6:31323946-31325211	Island
cg02402436	6	31540051	LTA;LTA;LTA	NM_000595;NM_001159740;NM_001159740	TSS200;1stExon;5'UTR
cg22528270	7	151505116	PRKAG2;PRKAG2	NM_001040633;NM_016203	5'UTR;Body
cg14441276	6	31539735	LTA;LTA	NM_000595;NM_001159740	TSS1500;TSS200
cg14437551	6	31539986	LTA;LTA;LTA	NM_000595;NM_001159740;NM_001159740	TSS200;1stExon;5'UTR
cg01320698	1	9788517	PIK3CD	NM_005026	3'UTR	chr1:9790292-9790704	N_Shore
cg08173915	21	34774164	IFNGR2	NM_005534	TSS1500	chr21:34775437-34776493	N_Shore
cg14278300	1	167486978	CD247;CD247	NM_198053;NM_000734	Body;Body
cg06422189	6	31322766	HLA-B	NM_005514	Body	chr6:31323946-31325211	N_Shore
cg17709873	6	31540456	LTA;LTA	NM_001159740;NM_000595	5'UTR;5'UTR
cg03254928	11	118214810	CD3G;CD3D;CD3D	NM_000073;NM_000732;NM_001040651	TSS1500;TSS1500;TSS1500
cg10161121	1	172628020	FASLG	NM_000639	TSS200
cg16280132	6	31540459	LTA;LTA	NM_001159740;NM_000595	5'UTR;5'UTR
cg06164961	11	118175675	CD3E	NM_000733	Body
cg14841483	5	131310671	ACSL6;ACSL6	NM_001009185;NM_015256	Body;Body
cg06983746	1	172628065	FASLG	NM_000639	TSS200
cg12433559	10	72362730	PRF1;PRF1	NM_005041;NM_001083116	TSS200;TSS200	chr10:72360255-72360605	S_Shelf
cg10411221	6	32904317	HLA-DMB	NM_002118	Body
cg20559215	6	36076933	MAPK14;MAPK14;MAPK14	NM_001315;NM_139014;NM_139012	3'UTR;3'UTR;3'UTR
cg24841244	11	118213330	CD3D;CD3D;CD3D;CD3D	NM_001040651;NM_000732;NM_001040651;NM_000732	5'UTR;5'UTR;1stExon;1stExon
cg21366673	6	30459512	HLA-E	NM_005516	Body	chr6:30457369-30458175	S_Shore
cg07970040	1	9789165	CLSTN1;PIK3CD;CLSTN1	NM_014944;NM_005026;NM_001009566	3'UTR;3'UTR;3'UTR	chr1:9790292-9790704	N_Shore
cg15880738	11	118215112	CD3G;CD3G	NM_000073;NM_000073	5'UTR;1stExon
cg26348243	6	31540461	LTA;LTA	NM_001159740;NM_000595	5'UTR;5'UTR
cg10453850	6	32905320	HLA-DMB	NM_002118	Body
cg14001486	14	61801201	PRKCH	NM_006255	Body
cg05160234	11	118214762	CD3G;CD3D;CD3D	NM_000073;NM_000732;NM_001040651	TSS1500;TSS1500;TSS1500
cg15375424	5	131823451	IRF1	NM_002198	Body	chr5:131825842-131826935	N_Shelf
cg07786657	1	167487633	CD247;CD247	NM_198053;NM_000734	Body;Body
cg09569347	6	30460548	HLA-E	NM_005516	3'UTR	chr6:30457369-30458175	S_Shelf
cg16826777	17	43376882	MAP3K14	NM_003954	5'UTR
cg07728874	11	118213272	CD3D;CD3D	NM_001040651;NM_000732	1stExon;1stExon
cg16588163	3	190251464	IL1RAP;IL1RAP;IL1RAP;IL1RAP;IL1RAP;IL1RAP	NM_001167929;NM_001167931;NM_001167930;NM_001167928;NM_134470;NM_002182	5'UTR;5'UTR;5'UTR;5'UTR;5'UTR;5'UTR
cg13750061	11	118214845	CD3G;CD3D;CD3D	NM_000073;NM_000732;NM_001040651	TSS1500;TSS1500;TSS1500
cg24336674	2	204602302	CD28	NM_006139	3'UTR
cg04610450	19	18280601	PIK3R2	NM_005027	3'UTR	chr19:18279514-18280178	S_Shore
cg13642872	15	78527113	ACSBG1	NM_015162	TSS1500
cg27486585	6	30459595	HLA-E	NM_005516	Body	chr6:30457369-30458175	S_Shore
cg16535080	6	30460600	HLA-E	NM_005516	3'UTR	chr6:30457369-30458175	S_Shelf
cg07545925	11	118214927	CD3G;CD3D;CD3D	NM_000073;NM_000732;NM_001040651	TSS200;TSS1500;TSS1500
cg01374870	6	32905127	HLA-DMB	NM_002118	Body
cg03074244	11	118213414	CD3D;CD3D;CD3D;CD3D	NM_001040651;NM_000732;NM_001040651;NM_000732	5'UTR;5'UTR;1stExon;1stExon
cg05201185	6	30459139	HLA-E	NM_005516	Body	chr6:30457369-30458175	S_Shore
cg05599723	1	12241073	TNFRSF1B	NM_001066	Body
cg10334053	1	2078117	PRKCZ;PRKCZ;PRKCZ	NM_001033581;NM_001033582;NM_002744	Body;Body;Body
cg17306848	14	61793064	PRKCH	NM_006255	Body	chr14:61787880-61789467	S_Shelf
cg25643644	11	118210017	CD3D;CD3D	NM_000732;NM_001040651	Body;Body
cg16994041	7	151503269	PRKAG2;PRKAG2	NM_001040633;NM_016203	5'UTR;Body
cg20652371	6	30459295	HLA-E	NM_005516	Body	chr6:30457369-30458175	S_Shore
cg00409104	17	8762014	PIK3R6	NM_001010855	5'UTR
cg03727968	1	167451830	CD247;CD247	NM_198053;NM_000734	Body;Body
cg06392753	2	102783282	IL1R1	NM_000877	Body
cg13524037	6	32904074	HLA-DMB	NM_002118	Body
cg07499142	1	9788715	PIK3CD	NM_005026	3'UTR	chr1:9790292-9790704	N_Shore
cg24612198	11	118175631	CD3E	NM_000733	5'UTR
cg03014241	16	11348611	SOCS1	NM_003745	3'UTR	chr16:11348541-11350803	Island
cg02707854	19	17600122	SLC27A1	NM_198580	Body	chr19:17597344-17598000	S_Shelf
cg00501919	6	31540750	LTA;LTA	NM_000595;NM_001159740	Body;Body
cg23214071	6	32627784	HLA-DQB1	NM_002123	3'UTR
cg03787837	6	32605385	HLA-DQA1	NM_002122	Body
cg09254210	14	61873622	PRKCH	NM_006255	Body
cg09473725	1	167485873	CD247;CD247	NM_198053;NM_000734	Body;Body
cg22677556	1	12238390	TNFRSF1B	NM_001066	Body
cg23464743	6	32633163	HLA-DQB1	NM_002123	Body	chr6:32632158-32633027	S_Shore
cg00689225	14	35871954	NFKBIA	NM_020529	Body	chr14:35873047-35873990	N_Shore
cg17316649	6	32552016	HLA-DRB1	NM_002124	Body	chr6:32551851-32552331	Island
cg22731440	6	31323506	HLA-B	NM_005514	Body	chr6:31323946-31325211	N_Shore
cg15526535	1	12238546	TNFRSF1B	NM_001066	Body
cg25342409	17	8867338	PIK3R5	NM_001142633	5'UTR	chr17:8868469-8869372	N_Shore
cg13036546	6	30460576	HLA-E	NM_005516	3'UTR	chr6:30457369-30458175	S_Shelf
cg04601775	6	32557478	HLA-DRB1	NM_002124	1stExon
cg23752651	12	6442966	TNFRSF1A	NM_001065	Body
cg22175006	2	223757281	ACSL3;ACSL3	NM_203372;NM_004457	5'UTR;5'UTR
cg05093818	4	87282697	MAPK10;MAPK10;MAPK10	NM_138982;NM_138980;NM_002753	TSS1500;TSS1500;5'UTR
cg17376015	6	32557422	HLA-DRB1	NM_002124	1stExon
cg00676801	2	191876673	STAT1;STAT1	NM_139266;NM_007315	5'UTR;5'UTR	chr2:191878608-191879253	N_Shore
cg02920196	6	32605283	HLA-DQA1	NM_002122	1stExon
cg05581469	12	49413435	MLL2;PRKAG1;PRKAG1	NM_003482;NM_212461;NM_002733	3'UTR;TSS1500;TSS1500	chr12:49412299-49412756	S_Shore
cg00300046	1	2084595	PRKCZ;PRKCZ;PRKCZ	NM_001033581;NM_001033582;NM_002744	Body;Body;Body	chr1:2082314-2082529	S_Shelf
cg11187245	6	31323397	HLA-B	NM_005514	Body	chr6:31323946-31325211	N_Shore
cg03298800	6	29796770	HLA-G	NM_002127	Body	chr6:29795553-29796594	S_Shore
cg02405213	9	5042618	JAK2	NM_004972	Body	chr9:5042797-5043270	N_Shore
cg21493951	6	32632338	HLA-DQB1	NM_002123	Body	chr6:32632158-32633027	Island
cg11953794	19	18280669	PIK3R2	NM_005027	3'UTR	chr19:18279514-18280178	S_Shore
cg17615629	6	30459867	HLA-E	NM_005516	Body	chr6:30457369-30458175	S_Shore
cg03344051	6	32635948	HLA-DQB1	NM_002123	TSS1500	chr6:32632158-32633027	S_Shelf
cg13210595	1	167471264	CD247;CD247	NM_198053;NM_000734	Body;Body
cg26964592	6	32904621	HLA-DMB	NM_002118	Body
cg03812172	7	44184403	GCK;GCK;GCK	NM_033508;NM_033507;NM_000162	3'UTR;3'UTR;3'UTR	chr7:44184770-44185695	N_Shore
cg22669060	21	34774882	IFNGR2	NM_005534	TSS1500	chr21:34775437-34776493	N_Shore
cg22933800	6	32605704	HLA-DQA1	NM_002122	Body
cg00995368	6	32627885	HLA-DQB1	NM_002123	3'UTR
