# Supplementary material for: DNA methylation mediates the effect of maternal cognitive appraisal of a disaster in pregnancy on the child’s C-peptide secretion in adolescence: Project Ice Storm
Source: PLoS One. 2018 Feb 5;13(2):e0192199. doi: 10.1371/journal.pone.0192199 (PMC5798828; doi:10.1371/journal.pone.0192199)
Supplement: S7 Table — (XLSX) [file pone.0192199.s009.xlsx]

## Sheet: CPepSecretion
Supplementary Table 7. DNA methylation of genes mediated the effect of objective hardship on C-peptide Outcome
Gene	CpG Site	CpG methylation				C-peptide Secretion							Mediation effect
		R2	Objective hardship (Storm 32)			R2	CpG methylation			Objective hardship (Storm 32)			Effect (a*b)	SE Boot	Boot LLCI	Boot ULCI
			Effect (a)	SE	p-val.		Effect (b)	SE	p-val.	Effect (c')	SE	p-val.
ACSL6	cg14841483	0.2585**	0.0602	0.0193	0.0041	0.2117*	0.9222	0.4008	0.0294	0.0017	0.0474	0.9724	0.0555	0.0367	0.0078	0.1569
CD3G	cg15880738	0.2631**	0.0628	0.0199	0.0038	0.1792#	0.794	0.3963	0.0553	0.0073	0.0486	0.8824	0.0499	0.0324	0.0071	0.1416
CD3D	cg07728874	0.2559**	0.0643	0.0207	0.0043	0.2279*	0.9003	0.3685	0.0214	-0.0008	0.0469	0.9869	0.0579	0.0343	0.0131	0.1542
	cg03074244	0.2682**	0.0739	0.0231	0.0034	0.1971#	0.7329	0.3379	0.039	0.003	0.0482	0.9507	0.0541	0.0328	0.0099	0.1449
	cg24841244	0.2482**	0.0711	0.0234	0.0051	0.1920#	0.7094	0.3342	0.0431	0.0067	0.0477	0.8892	0.0504	0.0325	0.008	0.1425
	cg25643644	0.1703*	0.0695	0.029	0.0234	0.1436	0.4581	0.2774	0.1103	0.0253	0.0467	0.5927	0.0319	0.0198	0.005	0.0904
CD3D; CD3G	cg13750061	0.2783**	0.0779	0.0237	0.0027	0.2002*	0.7206	0.3279	0.0367	0.001	0.0484	0.9836	0.0562	0.0339	0.0109	0.1524
	cg05160234	0.2460**	0.0629	0.0208	0.0053	0.1941#	0.804	0.3753	0.0414	0.0066	0.0476	0.8904	0.0505	0.0304	0.0096	0.1376
	cg03254928	0.2510**	0.0706	0.0231	0.0048	0.1507	0.5995	0.3476	0.096	0.0148	0.049	0.7646	0.0423	0.0272	0.0056	0.1194
	cg07545925	0.2143*	0.0748	0.0271	0.01	0.1629#	0.5425	0.2938	0.0758	0.0166	0.0475	0.73	0.0406	0.0252	0.0063	0.1129
LTA	cg16280132	0.3466***	0.0646	0.0168	0.0006	0.2294*	1.1181	0.4551	0.0207	-0.0151	0.05	0.7645	0.0723	0.0452	0.0086	0.1862
	cg01157951	0.2775**	0.0642	0.0196	0.0028	0.2410*	0.9896	0.387	0.0165	-0.0064	0.0472	0.8935	0.0635	0.0403	0.0096	0.1722
	cg26348243	0.3331***	0.0908	0.0243	0.0008	0.1969#	0.6954	0.3209	0.0392	-0.006	0.0505	0.9063	0.0632	0.0419	0.0088	0.1756
	cg24216966	0.3008**	0.0894	0.0258	0.0017	0.1720#	0.5942	0.307	0.0635	0.004	0.0501	0.9367	0.0531	0.0382	0.001	0.158
	cg13815684	0.2645**	0.0831	0.0262	0.0036	0.1723#	0.5854	0.3021	0.0632	0.0085	0.0488	0.8629	0.0486	0.0364	0.0036	0.1503
	cg21999229	0.2721**	0.1078	0.0333	0.0031	0.1426	0.3962	0.2416	0.1126	0.0144	0.0499	0.7748	0.0427	0.0314	0.0006	0.1297
	cg00501919	0.1831*	0.04	0.016	0.0183	0.1936#	1.0441	0.4884	0.0418	0.0153	0.0457	0.7398	0.0418	0.0397	0.0021	0.1639
	cg17169196	0.2491**	0.0863	0.0283	0.005	0.1456	0.4744	0.2837	0.1061	0.0162	0.0491	0.7439	0.041	0.0277	0.0046	0.1201
	cg02402436	0.2292**	0.0874	0.0303	0.0074	0.1526	0.4609	0.2643	0.0925	0.0169	0.0482	0.7293	0.0403	0.0312	0.0039	0.1336
	cg09621572	0.2405**	0.1001	0.0336	0.0059	0.1426	0.393	0.2396	0.1125	0.0178	0.0489	0.7182	0.0393	0.0277	0.0036	0.1213
	cg14437551	0.1799*	0.0917	0.037	0.0195	0.1577#	0.3872	0.2157	0.0838	0.0216	0.0466	0.6462	0.0355	0.0254	0.0049	0.113
	cg10476003	0.2450**	0.0774	0.0257	0.0054	0.1193	0.4388	0.3179	0.1788	0.0232	0.0497	0.6444	0.034	0.0272	0.0013	0.1189
	cg11586857	0.1956*	0.0588	0.0225	0.0144	0.1169	0.49	0.3625	0.1876	0.0283	0.0482	0.5616	0.0288	0.0232	0.0002	0.1033
MAP3K14	cg16826777	0.1643*	-0.0452	0.0193	0.0263	0.1614#	-0.7567	0.413	0.078	0.0229	0.0461	0.623	0.0342	0.0219	0.0059	0.0975
CD3E	cg06164961	0.2318**	0.0828	0.0285	0.0071	0.1998*	0.599	0.273	0.037	0.0076	0.047	0.8734	0.0496	0.0308	0.0094	0.1382
	cg24612198	0.1932*	0.0678	0.0262	0.0151	0.1649#	0.5661	0.3032	0.0728	0.0187	0.0468	0.6919	0.0384	0.0243	0.0064	0.1092
PIK3CD	cg07970040	0.2488**	0.0693	0.0227	0.005	0.2304*	0.8269	0.3354	0.0203	-0.0001	0.0466	0.9979	0.0573	0.0368	0.0099	0.1607
	cg07499142	0.1542*	0.0507	0.0225	0.0318	0.1351	0.5617	0.36	0.1303	0.0286	0.0465	0.5432	0.0285	0.0177	0.0058	0.0819
FASLG	cg10161121	0.2123*	0.0626	0.0228	0.0104	0.1868#	0.7133	0.3439	0.0477	0.0125	0.0467	0.7917	0.0447	0.0273	0.0077	0.1229
	cg06983746	0.1866*	0.0583	0.023	0.0171	0.1702#	0.6606	0.3445	0.0658	0.0187	0.0465	0.6911	0.0385	0.0241	0.0067	0.1088
	cg00071250	0.1797*	0.0428	0.0173	0.0196	0.1579#	0.8307	0.4621	0.0834	0.0216	0.0466	0.6463	0.0355	0.0223	0.0057	0.1009
HLA-E	cg09569347	0.2541**	0.0523	0.0169	0.0045	0.1836#	0.9487	0.4639	0.0507	0.0075	0.0481	0.8767	0.0496	0.0301	0.0099	0.1352
	cg13036546	0.2265**	0.0602	0.021	0.0079	0.1708#	0.7242	0.3765	0.065	0.0135	0.0476	0.7783	0.0436	0.0254	0.0089	0.1153
	cg05201185	0.1797*	0.0463	0.0187	0.0196	0.1834#	0.8586	0.4204	0.051	0.0174	0.0459	0.7075	0.0397	0.025	0.0075	0.1158
	cg27486585	0.2091*	0.0646	0.0238	0.0111	0.1535	0.5904	0.3368	0.091	0.019	0.0476	0.693	0.0382	0.0213	0.0076	0.1003
	cg17615629	0.2340**	0.0725	0.0248	0.0068	0.1234	0.4692	0.3285	0.1647	0.0232	0.0492	0.6418	0.034	0.0174	0.0085	0.0843
	cg21366673	0.1810*	0.0593	0.0238	0.0191	0.1179	0.4669	0.3425	0.1841	0.0295	0.0478	0.5425	0.0277	0.0182	0.0011	0.0778
	cg16535080	0.1489*	0.0465	0.021	0.0352	0.096	0.4241	0.3936	0.2908	0.0374	0.0474	0.4367	0.0197	0.0125	0.0013	0.0541
IRF1	cg15375424	0.1862*	0.0528	0.0209	0.0173	0.1537	0.6727	0.3833	0.0906	0.0216	0.0469	0.6486	0.0355	0.0211	0.0064	0.0963
IL1RAP	cg16588163	0.2609**	-0.0499	0.0159	0.0039	0.118	-0.7022	0.5143	0.1834	0.0221	0.0503	0.6635	0.035	0.0222	0.0033	0.0967
NFKBIA	cg00689225	0.1997*	0.063	0.0238	0.0133	0.1423	0.5533	0.3379	0.1132	0.0223	0.0476	0.6433	0.0348	0.0237	0.0036	0.1047
MAPK14	cg20559215	0.1854*	0.0648	0.0257	0.0175	0.2193*	0.7091	0.2995	0.0253	0.0112	0.045	0.8051	0.0459	0.037	0.0024	0.151
PRKCH	cg14001486	0.1964*	0.0501	0.0192	0.0142	0.1592#	0.7529	0.4159	0.0814	0.0194	0.0471	0.6834	0.0378	0.0229	0.0068	0.1052
	cg17306848	0.1217#	0.0615	0.0312	0.0589	0.1694#	0.4848	0.2539	0.0668	0.0273	0.0447	0.5462	0.0298	0.0233	0.0015	0.1012
CD36	cg14479884	0.1422*	-0.047	0.0218	0.0399	0.1702#	-0.6965	0.3631	0.0657	0.0244	0.0453	0.594	0.0327	0.0217	0.0046	0.0985
CD247	cg14278300	0.2501**	0.0553	0.0181	0.0049	0.1514	0.7663	0.4425	0.0947	0.0148	0.0489	0.7651	0.0424	0.0265	0.0043	0.1155
	cg09473725	0.2096*	0.0642	0.0235	0.011	0.1547	0.5994	0.3395	0.0888	0.0187	0.0476	0.6973	0.0384	0.0232	0.0067	0.1066
	cg13210595	0.1301#	0.0404	0.0197	0.0502	0.1647#	0.7512	0.4028	0.0731	0.0268	0.0451	0.5567	0.0303	0.0219	0.004	0.0959
	cg07786657	0.1721*	0.0607	0.0252	0.0226	0.1265	0.4731	0.3231	0.1547	0.0284	0.0473	0.5522	0.0287	0.0179	0.0031	0.0788
	cg09032544	0.1848*	0.0568	0.0226	0.0178	0.117	0.4901	0.3623	0.1873	0.0293	0.0479	0.5456	0.0278	0.0198	0.0004	0.0856
	cg03727968	0.1231#	0.0408	0.0206	0.0573	0.1159	0.5317	0.3969	0.1916	0.0354	0.0462	0.4497	0.0217	0.0127	0.0033	0.0604
HLA-DMB	cg01374870	0.1962*	-0.0628	0.024	0.0142	0.1428	-0.5505	0.3351	0.112	0.0226	0.0475	0.6384	0.0346	0.0228	0.0036	0.1025
	cg10453850	0.1822*	-0.0541	0.0216	0.0187	0.1387	-0.5959	0.3727	0.1215	0.0249	0.0472	0.6017	0.0322	0.0221	0.0023	0.0955
	cg13524037	0.1280#	-0.0434	0.0214	0.0522	0.1416	-0.6138	0.3767	0.1148	0.0305	0.0457	0.5092	0.0266	0.0189	0.0023	0.0843
HLA-DOB	cg27246453	0.1825*	-0.053	0.0212	0.0185	0.1323	-0.5845	0.3824	0.138	0.0262	0.0474	0.5851	0.031	0.0213	0.0014	0.0894
CD28	cg24336674	0.1508*	0.0458	0.0206	0.034	0.1477	0.6611	0.3904	0.1019	0.0268	0.0461	0.5651	0.0303	0.0269	0.0021	0.1119
TNFRSF1B	cg22677556	0.2542**	0.0726	0.0235	0.0045	0.1808#	0.6762	0.335	0.0536	0.0081	0.0482	0.8681	0.0491	0.032	0.0094	0.1431
	cg05599723	0.1252#	-0.0404	0.0202	0.0551	0.1129	-0.5289	0.4059	0.2036	0.0358	0.0463	0.4465	0.0214	0.0144	0.002	0.0656
	cg15526535	0.1194#	0.0341	0.0175	0.0615	0.0883	0.455	0.4741	0.3457	0.0416	0.0468	0.3817	0.0155	0.0095	0.0008	0.0403
PIK3R3	cg04610450	0.1595*	-0.04	0.0174	0.0288	0.1263	-0.6843	0.4681	0.1554	0.0298	0.0469	0.531	0.0274	0.0171	0.0036	0.0774
BCL2	cg08223235	0.1458*	-0.0302	0.0138	0.0373	0.1121	-0.7662	0.5926	0.207	0.034	0.0469	0.4748	0.0232	0.0126	0.0042	0.0572
